# Supplementary material for: Phylogeography of Kyasanur Forest Disease virus in India (1957–2017) reveals evolution and spread in the Western Ghats region
Source: Sci Rep. 2020 Feb 6;10:1966. doi: 10.1038/s41598-020-58242-w (PMC7005018; doi:10.1038/s41598-020-58242-w)
Supplement: Supplementary file 2 — Supp Table 3. [file 41598_2020_58242_MOESM2_ESM.xlsx]

## Sheet: Complete Genome
Mutations	Gene numbering	Genome Position	MG720088-KA-P9605-H-1957	MG720117-GA-1722825-M-2017	MG720121-MH-MCL17T480-T-2017	MG720113-MH-1721699-M-2017	MG720119-MH-MCL16T341-T-2016	MG720122-MH-MCL16T346-T-2016	MG720120-KA-MCL16T363-T-2016	MG720116-GA-MCL17T296-T-2017	MG720118-MH-MCL16T343-T-2016	MG720111-MH-162235-H-2016	MG720101-MH-16848-H-2016	MG720106-MH-16877-H-2016	MG720115-MH-MCL16T79-T-2016	MG720104-MH-16827-H-2016	MG720105-MH-16855-H-2016	MG720082-KA-131151-H-2013	MG720081-KA-131152-H-2013	MG720085-TN-MCL13M44-M-2013	MG720086-KA-MCL13H113-H-2013	MG720087-KA-MCL13H139-H-2013	MG720102-KA-1721318-H-2017	MG720114-KA-1722297-H-2017	MG720110-KA-142856-H-2014	MG720079-KA-121863-H-2012	MG720103-KA-12834-H-2012	MG720083-KA-12869-H-2012	MG720108-KA-121865-H-2012	MG720080-KA-12839-H-2012	MG720098-KA-A106-H-2006	MG720096-GA-161919-M-2016	MG720091-KA-164187-H-2016	MG720092-KA-165058-H-2016	MG720112-KA-601203-H-1960	MG720077-KA-W1930-M-1958	JF416959-KA-G11338-T-1957	JF416960-KA-W377-M-1957	MG720090-KA-G27678-T-1959	MG720099-KA-W6043-M-1959	MG720097-KA-67965-H-1967	MG720100-KA-715810-T-1971	MG720094-KA-63696-M-1963	MG720093-KA-62844-T-1962	MG720097-KA-62957-H-1962	MG720078-KA-671004-M-1967	MG720107-KA-72827-M-1972	MG720084-KA-642034-T-1964	MG720109-KA-652980-T-1965
C	4	4	G					R																								-
	7	7	L																													-															P
	12	12	G																													A
	16	16	R																																						G	G
	22	22	T												P
	25	25	K																													E
	31	31	G																				S	S
	55	55	R
	56	56	N	S	S	S	S	S	S	S	S	S	S	S	S	S	S	S	S	S	S	S	S	S	S	S	S	S	S	S	S	S	S	S
	64	64	A																			T
	99	99	T																												S
	106	106	I	F	F	F	F	F	F	F	F	F	F	F	F	F	F	F	F	F
	109	109	A	V	V	V	V	V	V	V	V	V	V	V	V	V	V	V	V	V																												V	V
	113	113	T	A	A	A	A	A	A	A	A	A	A	A	A	A	A	A	A	A
	116	116	F	L	L	L	L	L	L	L	L	L	L	L	L	L	L	L	L	L
prM	1	118	A																										V
	4	121	R																														L	L
	8	125	T										A	A	A	A	A
	27	144	M	V	V	V	V	V	V	V	V
	43	160	D																				E	E
	55	172	S																												L
	56	173	G																																							R
	67	184	K															R	R	R
	73	190	S																		A
	85	202	G																				S	S	S	S	S	S	S	S
	97	214	A																																						V	V
	130	247	F	L	L	L	L	L	L	L	L	L	L	L	L	L	L	L	L	L	L	L	L	L	L	L	L	L	L	L	L	L	L	L
	133	250	A																			V	V	V	V	V	V	V	V	V
	142	259	V																		A																										A
	149	266	R																		K
	152	269	V																	I												A	A
	158	275	C							R
E	123	404	A									T	T	T	T	T	T	T	T	T			T	T	T	T	T	T	T	T	T				T	T	T	T
	178	459	D																		E
	185	466	T																																	M
	230	511	G	E	E	E	E	E	E	E	E	E	E	E	E	E	E	E	E	E	E	E	E	E	E	E	E	E	E	E	E	E	E	E	E	E	E	E	E	E	E	E	E	E	E	E	E	E	E
	239	520	D	N	N	N	N	N	N	N	N	N	N	N	N	N	N	N	N	N
	313	594	A																		S
	366	647	T															I
	379	660	G																																G/R
	389	670	S																																									R
	395	676	K																																									N
	415	696	V															A
	429	710	M																		V	I	I	I	I	I	I	I	I	I		I	I	I
	446	727	N																																D	D
	473	754	N																			S
	479	760	G																			A	A	A	A	A	A	A	A	A
	480	761	F																			L
	482	763	I																																											T	T	T	T
NS1	19	796	L															X
	20	797	V																																		A	A
	33	810	A																																								V
	80	857	A																																											V
	83	860	D																		E
	103	880	V																																												A
	114	891	K																		R
	129	906	P	L	L	L	L	L	L	L	L
	139	916	V	I	I	I	I	I	I	I	I	I	I	I	I	I	I	I	I	I
	148	925	D																																	A
	162	939	M																			I
	176	953	A																			T	T	T	T	T	T	T	T	T
	247	1024	A																			V	V	V	V	V	V	V	V	V
	252	1029	P																																								L
	255	1032	H																												Q
	258	1035	H																																									D
	267	1044	K																																N
	271	1048	S	N	N	N	N	N	N	N	N	N	N	N	N	N	N	N	N	N	N	N	R	N	N	N	N	N	N	N	N	N	N	N
	278	1055	V																			I	I	I	I	I	I	I	I	I
	286	1063	A	T	T	T	T	T	T	T	T	T	T	T	T	T	T	T	T	T	T	T	T	T	T	T	T	T	T	T	T	T	T	T	T	T	T	T
	298	1075	A																		T
NS2	24	1154	V																			I	I	I	I	I	I	I	I	I
	27	1157	R																		K
	30	1160	T																		A
	40	1170	M	V	V	V	V	V	V	V	V	V	V	V	V	V	V	V	V	V
	41	1171	V																	A
	47	1177	V																													A	A	A
	75	1205	I																																							M
	76	1206	V																																							A
	96	1226	A																V
	98	1228	K																				V
	108	1238	A	V	V	V	V	V	V	V	V	V	V	V	V	V	V	V	V	V	V	V	V	V	V	V	V	V	V	V
	111	1241	F																							L	L	L	L	L
	120	1250	F																		I											I	I	I
	141	1271	I																												T
	149	1279	G																																												D
	150	1280	R																			K	K	K	K	K	K	K	K	K
	160	1290	M																												L	L	L	L
	167	1297	V	A	A	A	A	A	A	A	A	A	A	A	A	A	A	A	A	A
	168	1298	I									T	T	T	T	T	T	T	T	T
	173	1303	L																		M
	180	1310	A																												T
	185	1315	V																		L
	189	1319	I																																								V	V	V	V	V	V	V
	233	1363	S																																						N	N
	244	1374	T																												A	A	A	A
	252	1382	H																						Y
	260	1390	A																																													V
	320	1450	K																		R
	334	1464	V																												A
	357	1487	G																																S	C									D
	358	1488	S																																										W
	359	1489	G																																	A
	361	1491	R																																				K
NS3	3	1494	L																																					V
	4	1495	V																																					G
	5	1496	F						S																	V
	8	1499	Q																							E
	9	1500	E																							V
	10	1501	T																							G
	13	1504	E																							G																A
	14	1505	R																							G	T															G
	27	1518	I																							S
	34	1525	W																							S
	122	1613	N																				S
	124	1615	R																		K
	162	1653	A															V
	173	1664	E																		A
	183	1674	V																																													A
	198	1689	D																																											G
	216	1707	Q																													R	R	R
	221	1712	G	R	R	R	R	R	R	R	R	R	R	R	R	R	R	R	R	R		R	R	R	R		R	R	R	R	R	R	R	R
	222	1713	M																							V	V	V	V	V
	223	1714	R	K	K	K	K	K	K	K	K
	235	1726	K				R	R	R
	245	1736	K																				R	R
	251	1742	P	S	S	S	S	S	S	S	S
	253	1744	V																			A	A	A	A	A	A	A	A	A
	313	1804	N																		K
	351	1842	R																																						K
	355	1846	D																																										V
	364	1855	T																																										R
	366	1857	W																																										R
	401	1892	L							P
	403	1894	V					F/V
	504	1995	R																			K
	523	2014	G																																								V
	524	2015	H								Q
	525	2016	Y																																								N
	526	2017	R																																									G
	527	2018	L																																										K
	585	2076	K																													R	R	R
	588	2079	G																		S
NS4	33	2145	E																											A
	68	2180	L																		F
	74	2186	R																																										I
	76	2188	S																																										F
	77	2189	V																																										F
	78	2190	S			N																				N	N	N	N	N
	81	2193	F																											I						C
	103	2215	H																	Y
	107	2219	I	T	T	T	T	T	T	T	T	T	T	T	T	T	T
	110	2222	I																	M
	111	2223	F																						Y						Y
	126	2238	R																																				Q/R
	141	2253	F
	148	2260	T																																												A
	153	2265	G																																											S
	156	2268	D															E	E				E	E												E						E
	173	2285	H																		R
	175	2287	A																		T
	208	2320	L															X
	222	2334	S																							N	N	N	N	N
	234	2346	T															A	A	A
	298	2410	M																																						V	V
	315	2427	A																			V
	328	2440	A																													T	T	T
	361	2473	E								D
	362	2474	T								S
	388	2500	M																													I	I	I
NS5	39	2552	K																																												E
	101	2614	K																													R	R	R
	133	2646	Y	H	H	H	H	H	H	H	H	H	H	H	H	H	H	H	H	H
	156	2669	A	V	V	V	V	V	V	V	V	V	V	V	V	V	V	V	V	V
	170	2683	K																																	T
	179	2692	S																																						A	A
	225	2738	A																												T
	231	2744	I																		V
	244	2757	R															K	K	K
	279	2792	A																												S	S	S	S
	362	2875	T		P
	363	2876	K																																							R
	421	2934	P																																												A
	470	2983	K	R	R	R	R	R	R	R	R
	527	3040	E																			K	K	K	K	K	K	K	K	K
	564	3077	T	A	A	A	A	A	A	A	A	A	A	A	A	A	A	A	A	A																		N
	649	3162	K																				R	R	R
	651	3164	H																																Y
	692	3205	I	T	T	T	T	T	T	T	T
	706	3219	E																				K
	724	3237	V	A	A	A	A	A	A	A	A	A	A	A	A	A	A	A	A	A
	761	3274	Q																					K
	762	3275	M																					K
	786	3299	I																		V
	787	3300	D																													G	G	G
	826	3339	G	E	E	E	E	E	E	E	E	E	E	E	E	E	E	E	E	E	K
	862	3375	K																			R	R	R	R	R	R	R	R	R
	889	3402	R																																	S
	892	3405	L																																	V
[truncated: 1 more columns]
