# Supplementary material for: Phylogeography of Kyasanur Forest Disease virus in India (1957–2017) reveals evolution and spread in the Western Ghats region
Source: Sci Rep. 2020 Feb 6;10:1966. doi: 10.1038/s41598-020-58242-w (PMC7005018; doi:10.1038/s41598-020-58242-w)
Supplement: Supplementary file 3 — Supp Table 4. [file 41598_2020_58242_MOESM3_ESM.xlsx]

## Sheet: E gene
Gene numbering	gene	MG720088_KA_P9605_1957	MF186838_MH_MCL-16-H-286_2016	MG720111_MH_162235_2016	MG720117_GA_1722825_2017	MG720119_MH_MCL16T341_2016	MG720120_KA_MCL16T363_2016	MG720122_MH_MCL16T346_2016	MG720113_MH_1721699_2017	MG720118_MH_MCL16T343_2016	MG720121_MH_MCL17T480_2017	MG720116_GA_MCL17T296_2017	MF186842_MH_MCL-16-M-7-6_2016	MF186845_MH_MCL-16-H-29_2016	MF186846_MH_MCL-16-H-8_2016	MG720101_MH_16848_2016	MG720104_MH_16827_2016	MG720105_MH_NIV16855_2016	MG720106_MH_NIV16877_2016	MG720115_MH_MCL16T79_2016	MG720082_KA_131151_2013	KY779866_KL_NIV135724_2013	KY779867_KL_MCL-15-T-338_2015	MG720085_TN_MCL13M44_2013	MG720081_KA_131152_2013	KY779864_KL_NIVAN152326_2015	KY779865_KL_NIVAN152330_2015	MG720086_KA_137459_2013	KP315947_KL_NIV146034_2014	MG720087_KA_134787_2013	MG720079_KA_121863_2012	MG720080_KA_12839_2012	MG720083_KA_12869_2012	MG720103_KA_12834_2012	MG720108_KA_121865_2012	MG720110_KA_142856_2014	MG720102_KA_1721318_2017	MG720114_KA_1722297_2017	MF186844_GA_MCL-16-H-1734_2016	MF186843_GA_MCL-16-M-8-2_2016	MG720096_GA_161919_2016	MF186841_GA_MCL-16-M-15-3_2016	MF186840_KA_MCL-16-H-1297_2016	MG720091_KA_164187_2016	MG720092_KA_165058_2016	EU293273_KA_72166_1972	MG720098_KA_A106_2006	EU293276_KA_G11333_1957	MG720100_KA_715810_1971
296	15	T																																														P
404	123	A	T	T									T	T	T	T	T	T	T	T	T	T		T	T				T		T	T	T	T	T	T	T	T	T							-	T	-
439	158	S																					N																							-		-
453	172	T																																								I				-		-
459	178	D																										E																		-		-
466	185	T																																												-		-
511	230	G	E	E	E	E	E	E	E	E	E	E	E	E	E	E	E	E	E	E	E	E	E	E	E	E	E	E	E	E	E	E	E	E	E	E	E	E	E	E	E	E	E	E	E	-	E	-	E
520	239	D	N	N	N	N	N	N	N	N	N	N	N	N	N	N	N	N	N	N	N	N	N	N	N	N	N																			-		-
594	313	A																										S																		-		-
595	314	W																																					C/W							-		-
596	315	K																																					K/R							-		-
609	328	M																											L																	-		-
619	338	C																																					F							-		-
647	366	T																			I																									-		-
660	379	G																																												-		-
670	389	S																					R						R																	-		-
676	395	K	-										-	-	-							-	-						-										-	-		-	-			-		-
696	415	V	-										-	-	-						A	-	-						-										-	-		-	-			-		-
710	429	M	-										-	-	-							-	-					V	-	I	I	I	I	I	I	I	I	I	-	-	I	-	-	I	I	-		-
727	446	N	-										-	-	-							-	-						-										-	-		-	-			-		-
754	473	N	-										-	-	-							-	-						-	S									-	-		-	-			-		-
760	479	G	-										-	-	-							-	-						-	A	A	A	A	A	A	A	A	A	-	-		-	-			-		-
761	480	F	-										-	-	-							-	-						-	L									-	-		-	-			-		-
763	482	I	-										-	-	-							-	-						-										-	-		-	-			-		-
[truncated: 28 more columns]

## Sheet: Sheet1
														Host
														Human
														Tick
														Tick
														Tick
														Tick
